# Supplementary material for: The Discovery of Oropharyngeal Microbiota with Inhibitory Activity against Pathogenic Neisseria gonorrhoeae and Neisseria meningitidis: An In Vitro Study of Clinical Isolates
Source: Microorganisms. 2022 Dec 16;10(12):2497. doi: 10.3390/microorganisms10122497 (PMC9787740; doi:10.3390/microorganisms10122497)
Supplement: Supplementary file 1 [file microorganisms-10-02497-s001.zip]

Archive with 1 entries (1 files):
- microorganisms-2050469-supplementary.pdf
